# Supplementary material for: Multi-Enzymatic Cascade for Efficient Deracemization of dl-Pantolactone into d-Pantolactone
Source: Molecules. 2023 Jul 10;28(14):5308. doi: 10.3390/molecules28145308 (PMC10384591; doi:10.3390/molecules28145308)
Supplement: Supplementary file 1 [file molecules-28-05308-s001.zip]

Archive with 1 entries (1 files):
- molecules-2436955-supplementary.pdf
